# Supplementary material for: MiR-23c Regulates the Resistance to Gefitinib in EGFR Mutant Non-Small-Cell Lung Cancer Cells
Source: Cells. 2026 Jun 6;15(12):1043. doi: 10.3390/cells15121043 (PMC13296432; doi:10.3390/cells15121043)
Supplement: Supplementary file 1 [file cells-15-01043-s001.zip]

Archive with 1 entries (1 files):
- cells-4259219-supplementary.pdf
